# Supplementary material for: Cinnarizine, a Calcium Channel Blocker, Partially Prevents the Striatal Dopamine Decline and Loss of Nigral Dopamine Neurons in the Lactacystin-Induced Rat Model of Parkinson’s Disease
Source: Int J Mol Sci. 2025 Sep 10;26(18):8833. doi: 10.3390/ijms26188833 (PMC12469328; doi:10.3390/ijms26188833)
Supplement: Supplementary file 1 [file ijms-26-08833-s001.zip]

Archive with 1 entries (1 files):
- ijms-3822961-supplementary.pdf
